# Supplementary material for: FGFR3-induced Y158 PARP1 phosphorylation promotes PARP inhibitor resistance via BRG1/MRE11-mediated DNA repair in breast cancer models
Source: J Clin Invest. 2025 May 29;135(14):e173757. doi: 10.1172/JCI173757 (PMC12259256; doi:10.1172/JCI173757)
Supplement: Supporting data values [file jci-135-173757-s135.xlsx]

## Sheet: Fig. 1B
Talazoparib (IC50, microM)
Cell line	MCF7	MB-231	MB-468	SUM149	SUM149-BR	HCC70	HCC1937	HCC1806	HCC1806-BR
Repeat 1	1.965	16.544	1.062	0.06288	46.159	59.161	165.505	0.1336	542.4
Repeat 2	10.13	23.5872	2.1	0.05373	30.767	153.679	101.29	0.1242	438.3
Repeat 3	4.87608	13.37	7.35603	0.1017	80.435	145.005	326.421	0.1522	580.2
Repeat 4				0.04456					219.4
Repeat 5				0.03589

## Sheet: Fig. 1C
Talazoparib (nM)
Clones	SUM	1	2	3	4	5	6	7	8	9	10	11	12	13	14	15	16	17	18	19	20	21	22	23	24	25	26	27	28	29	30	31
repeat 1	1.294	641.6	2725	516.4	199.4	242.3	460.7	282.1	43.32	281.2	486.3	120.53	148.7	180.7	248.9	49.99	308	435.6	29.52	788.1	735.2	107.7	1720	456.5	240.3	402.2	725.6	234.1	283.2	618.9	923.4	216.1
repeat 2	0.1337	355.8	1456	228.4	231.2	145.4	127.1	163.7	50.65	200.8	1682	177.1	98.13	295.2	279.7	201.2	130.954	405.6	132.6	1893	426	280.5	392.6	130	21.69	20.66	202.2	203.3	411	425	616.6	1714
repeat 3	0.0565	287.2	179.7	153.997	127.9	25.88	260.6	203	68.91	122.5	269.6	281.2	37.3	147	604.3	34.0037	252.13	279.1	229.9	1253	427.9	96.8	434.4	301.9	88.4	420.8	185.9	174.7	69.54	484.2	183.2	547.8
repeat 4	0.2241	113.6	491.9	451.707	297.3	503.3	219.9	1139	286.8	201	769.7		292.2	50.29	209.7			834.8			149.18	122			277.345			263.5	185.6	237.3	1565.55
repeat 5	2.799	94.51	903.2	210.9			510.4	124.2	95.86	104.8			77.08	313.8	64.3							38.21						373.2	179.6	276.8
repeat 6	0.5756	708.7		415										320.8
repeat 7
Olaparib (microM)
Clones	SUM	1	2	3	4	5	6	7	8	9	10	11	12	13	14	15	16	17	18	19	20	21	22	23	24	25	26	27	28	29	30	31
repeat 1	0.1055	4	31.54	7.493	10.469	16.742	10.292	13.341	20.041	14.019	81.519	6.544	4.66	19.223	13.819	15.233	18.431	9.728	7.352	41.021	39.95	10.667	13.68	10.859	10.649	10.337	10.772	8.086	13.069	9.231	51.0293	17.978
repeat 2	0.01297	4.36	26.351	14.757	12.457	12.946	11.144	9.339	7.239	16.019	21.048	10.746	4.538	10.465	14.831	7.65	28.9	23.356	7.564	38.423	22.189	4.408	17.8	8.225	15.432	48.497	19.211	4.249	8.63	6.472	26.157	35.138
repeat 3	0.002198	22.051	15.167	34.069	14.17	18.186	10.778	3.265	18.518	7.76	18.875	9.061	23.827	28.307	15.784	11.933	24.163	25.128	15.159	25.324	28.12	16.263	13.719	12.986	3.593	31.547	14.332	4.2	41.251	10.933	62.858	42.962
repeat 4	0.00385	27.784	8.637		22.165		8.174	4.159	7.388	16.305	20.002		32.66	12.309	36.275							16.146	12.053		6.30187			8.971	7.001	22.086	19.562	41.099
repeat 5	0.03633	20.891	27.261					22.526	13.442	10.97			13.065	28.076															11.412		4.769
repeat 6										5.808			9.745	19.946
repeat 7

## Sheet: Fig. 1E 
Clone #	EGFR	ErbB2	ErbB3	ErbB4	FGFR1	FGFR2a	FGFR3	FGFR4	IGF1R	InsR	Axl	Dtk	Mer	HGFR	MSPR	ALK	c-RET	DDR1	DDR2	EphA1	EphA2	EphA4	EphA10	EphB2	ROR1	ROR2	RYK	VEGFR3
SUM149	1	1	1	0	1	1	1	1	1	0.0400546	1	0.0578755	0.013238	0	0.0150937	0	0	0	0	0	0	0	0	0.0874057	1	1	1	1
SUM149B	1.49501	2.34668	1.36459	0.132844	3.77719	1.54845	6.14999	0.00122661	4.75779	0.0652649	1.43838	0.355174	0.0175099	0	0.0197533	0.000321337	0.0739429	0.000583532	0	0.000922611	0.000820098	0.000386393	0.000910782	0.08117	0.981287	0.847977	1.31731	1.73787
# 01	1.03624	0	0.424985	0.270423	0	0.519879	7.87619	11.8528	12.0892	0.898109	6.75465	0	0	0	0	0	0	0	0	0	0	0	0	0	0.0204825	0	0	0
# 01B	1.15771	2.78588	1.57027	1.38519	18.6338	75.4985	30.9219	3.30426	20.6083	0.532461	5.64687	0.157442	0	0	0	0	0.409279	0	0	0	0	0	0	0	0.0334723	0	0	0
# 02	1.32799	0	0	0	0	0	6.39124	0	2.68124	0	0	0	0	0	0	0	0	0	0	0	1.38956	0	0	0	0	0	0	0
# 02B	1.8516	0	0	0	0	0	4.67781	0	4.12425	0	0	0	0	0	0	0	0	0	0	0	0.987428	0	0	0	0	0	0	0
# 07	1.76387	1.55897	0.938744	0.558151	0.128243	4.98029	23.3142	1.4866	4.92136	0	2.35305	0.101605	0	0	0	0	2.05764	0	0	0	0	0	0	0	0.00933614	0	0	0
# 07B	0.926856	0	1.45409	0.723186	6.6535	0	25.4121	14.7615	5.60721	1.3444	0.651839	0.782292	0	0	0	0.0592804	0	0	0	0	0.00952677	0	0	0	0.0186811	0	0	0
# 08	2.76803	18.8318	0.385489	0	1.56513	0	9.11797	0	12.2965	1.381	2.42394	2.39114	6.34683	12.4177	0.501953	3.29516	0.377089	0.389576	0	0	4.50259	2.25504	1.21742	0	0	0.0304408	0.0504909	2.55375
# 08B	2.92944	34.0405	1.83821	0	15.2009	0	61.5914	0	24.0066	1.15708	5.89056	2.2169	7.0572	20.3463	0.988676	5.06098	1.6957	0.932056	0	0	8.1417	1.69715	1.03368	0	0	0.0346348	0.0502512	4.40097
# 09	2.96071	290.91	12.5716	0	0.320768	4.10949	35.7961	114.813	29.335	0.00143666	7.51881	0.716173	1.015	18.7318	1.78289	1.79941	0.632847	0.196104	0.0193949	0	15.5547	0	1.21972	21.904	1.01731	0.485971	1.94389	17.6022
# 09B	2.34138	243.421	8.46315	0.340139	2.01561	12.049	26.9143	99.1945	16.1307	0	4.38402	0.842715	0.880054	9.84603	1.80044	1.41724	1.26843	0.632854	0.455698	0.00272547	8.2162	0	0.69554	18.177	0.92898	0.818874	1.45607	10.0252
# 10	0.787402	0	0	0	0	0	12.5104	0	4.36338	0	0	0	0	0	0	0	0	0	0	0	0.590192	0	0	0	0	0	0	0
# 10B	0.839487	0	0	0	0	0	0	0	8.10431	0	0	0	0	0	0	0	0	0	0	0	2.78081	0	0	0	0	0	0	0
#17	3.03897	72.241	1.96674	0	8.61814	0	75.5075	0	14.5667	0	25.8295	0	0	38.603	0	6.58911	1.41324	0	0	0	13.8532	0	3.24142	0	0.969604	0.853575	1.32544	0
#17B	2.02667	158.553	2.54574	0	2.37982	0	71.6846	0	18.8356	0	21.4412	0	0	32.9074	0	5.89928	1.34141	0	0	0	13.1539	0	2.55271	0	0.736416	0.924556	1.56464	0
# 19	2.12369	0	0	0	15.8094	0	46.4385	0	21.2169	0	0	0	0	0	0	0.683139	0	0	0	0	0	0	0	0	0	0.0388705	0	0
# 19B	2.31258	0	0	0	59.2047	0	83.953	0	33.9707	0	0	0	0	0	0	7.67018	3.40776	1.95429	2.67558	2.51499	4.92928	0	0	0	0	0.0415645	0.0894031	26.4032
# 20	2.97731	61.9552	0.467091	0	0	0	26.3049	0	35.807	0	0	0	5.35212	82.693	12.0614	2.63788	3.66411	1.35828	0	0	1.91941	0	0	0	0	0	0.040046	0
# 20B	2.94022	77.0554	0.828399	0	0	0	14.0325	0	32.7614	0	0	0	3.18608	72.0396	9.53066	1.4299	1.95532	1.73219	0	0	1.01484	0	0	0	0	0	0.0490459	0
# 22	1.38426	0	0	0	0	0	16.5451	0	4.15637	0	0	0	0	0	0	0	0	0	0	0	3.53939	0	0	0	0	0	0	0
# 22B	1.86346	0	0.971945	0	9.68409	0	25.9594	0	9.57243	0	0	0	0	1.99504	0	0	0	0	0	0	3.37684	0	0	0	0	0	0	0
# 26	2.88214	34.7332	0.591191	0	8.16366	0	38.1263	0	12.5413	0	2.92697	0	0	5.34777	0	3.7964	0	0	0	0	2.20441	2.65748	1.95444	2.18879	0	0.0296238	0.16707	5.00572
# 26B	2.74471	26.3584	0.67096	0	13.5029	0	69.5561	0	9.32969	0	2.97856	0	0	1.28953	0	4.99878	0	0	0	0	2.16361	2.35272	1.74369	0.169753	0	0.0347925	0.068907	6.45663
# 27	1.12631	0	0	0	0	0	0	0	4.36491	0	0	0	0	0	0	0	0	0	0	0	0	0	0	0	0	0	0	0
# 27B	0.794097	0	0	0	0	0	0	0	3.47211	0	0	0	0	0	0	0	0	0	0	0	0.894657	0	0	0	0	0	0	0
# 29	1.39683	0	4.33789	0	3.25135	3.76789	5.82788	11.3026	9.26951	0	0	0	0	0	0	0	0	0	0	0	0	0	0	0	0.0072604	0	0	0
# 29B	1.61344	0.95546	3.15083	0	10.8174	15.4684	13.5288	4.1223	15.435	0.45224	1.51492	0	0	0	0	0	0.144442	0	0	0	0	0	0	0	0	0	0	0
# 30	0.484688	0	0.366786	0.237886	1.16307	5.17239	6.64253	0	4.49883	0	1.99287	0	0	0	0	0	0.392425	0	0	0	0	0	0	0	0.00543896	0	0	0
# 30B	0.538647	0.855101	0.643637	0.0661311	0.411419	0	5.27812	0	3.00087	0	0	0	0	0	0	0	0.536829	0	0	0	0	0	0	0	0.0189868	0	0	0
# 31	0.502528	0.838359	0.00599671	0.161328	0	1.33248	0.220761	4.4674	1.73352	0	1.4886	0.114255	0	0	0	0	0	0	0	0	0	0	0	0	0.00625461	0	0	0
# 31B	0.555994	0.678934	0	0	0	3.64575	3.39561	0	1.25479	0.225467	1.37751	0	0	0	0	0	0.142325	0	0	0	0	0	0	0	0.00628449	0	0	0

## Sheet: Fig. 2A
BR#17 Talazoparib/PD PD173074	Tala				PD				Combo
0/0	100	100	100		100	100	100		100	100	100
100 2	116.731	105.263	100.312		100.285	102.623	112.284		83.0233	80.339	92.4699
150 3	95.7198	108.271	90		86.1789	97.7049	101.671		53.2558	61.6949	54.24
200 4	109.338	81.9549	85.625		69.9187	82.2951	76.6017		24.4186	48.1356	49.3976
300 6	100.35	83.8346	72.8125		45.7317	54.4262	21.1699		18.1395	11.8644	20.1807
400 8	104.241	89.0977	73.43		23.7155	25.918	19.5989		5.81395	6.11864	2.10843
BR#09 Talazoparib/PD PD173074	Tala				PD				Combo
0 0	100	100	100		100	100	100		100	100	100
12.5 0.375	90.62	92.14	95.74		91.37	95.84	100		80.78	85.44	97.68
37.5 1.25	70.46	88.63	100		88.36	100	59.88		80	62.1	60.32
50 1.5	72.52	85.22	91.04		100	80.12	87.89		79.78	60.23	58.45
75 2.5	71.96	96.28	99.63		98	54.56	55.62		42.39	46.97	27.54
100 3	69.58	95.7	75.49		61.72	67.41	31.21		18.22	24.01	10.72

## Sheet: Fig. 2B, 2C
Talazoparib+PD173074									Olaparib+AZD4547
Fa	Parental	# 07	# 09	# 17	# 19	BT549	MDA-MB-157		Fa	# 09	# 17	BT549	MDA-MB-157
0.05	0.09424	9.32097	1.14274	3.65292	4.22635	1.2864	1.12676		0.05	1.83866	3.62903	1.75199	8.99514
0.1	0.0428	6.14965	1.07368	2.16561	2.68744	1.10712	0.9583		0.1	1.3003	2.65018	1.45858	5.74653
0.15	0.02626	4.75413	1.03377	1.56696	2.05515	1.0089	0.859759		0.15	1.04928	2.18326	1.3022	4.36102
0.2	0.01818	3.91683	1.00508	1.22823	1.69399	0.94074	0.789844		0.2	0.89282	1.88762	1.19568	3.54569
0.25	0.01342	3.33777	0.98221	1.00446	1.45438	0.88794	0.735613		0.25	0.78134	1.67431	1.11432	2.98993
0.3	0.01029	2.90249	0.96283	0.84262	1.281	0.84425	0.691303		0.3	0.69541	1.50809	1.04782	2.57707
0.35	0.00809	2.5566	0.94569	0.71836	1.14819	0.80644	0.65384		0.35	0.62558	1.37169	0.99087	2.25231
0.4	0.00645	2.27042	0.93004	0.61875	1.04229	0.77259	0.621387		0.4	0.5666	1.25542	0.94041	1.98606
0.45	0.0052	2.02617	0.91539	0.53624	0.9553	0.74148	0.592762		0.45	0.51528	1.15334	0.89444	1.76071
0.5	0.00421	1.81238	0.90135	0.46608	0.8822	0.7122	0.567156		0.5	0.46951	1.0615	0.85159	1.565
0.55	0.0034	1.62116	0.88762	0.4051	0.81971	0.68409	0.543993		0.55	0.4278	0.97709	0.8108	1.39131
0.6	0.00274	1.44682	0.87392	0.3511	0.76558	0.65654	0.522847		0.6	0.38905	0.89797	0.7712	1.23412
0.65	0.00219	1.28497	0.85995	0.30243	0.71829	0.62899	0.503394		0.65	0.35238	0.82237	0.73197	1.08929
0.7	0.00172	1.13198	0.84539	0.25785	0.67682	0.60083	0.485383		0.7	0.317	0.74871	0.69225	0.95345
0.75	0.00132	0.98454	0.82976	0.21634	0.64062	0.57128	0.468616		0.75	0.28213	0.67534	0.65102	0.82359
0.8	0.000974	0.8392	0.8124	0.17696	0.60966	0.53924	0.452931		0.8	0.24691	0.60026	0.60683	0.69672
0.85	0.000674	0.69168	0.7921	0.13875	0.58487	0.50284	0.438197		0.85	0.21009	0.5206	0.55735	0.56922
0.9	0.000414	0.53507	0.76628	0.10044	0.56956	0.45827	0.424306		0.9	0.16954	0.43113	0.49784	0.4355
0.95	0.000188	0.35352	0.72721	0.05961	0.57771	0.39449	0.411166		0.95	0.11991	0.31834	0.41489	0.28304
0.97	0.000107	0.26326	0.70125	0.04113	0.60265	0.35459	0.406103		0.97	0.09371	0.25678	0.36446	0.20853

## Sheet: Fig. 2E
BR#09						BR#17
Fa	LKO.1	shBRCA1-1	shBRCA1-3	WT-BRCA1		Fa	LKO.1	shBRCA1-1	shBRCA1-3	WT-BRCA1
0.05	1.00783	2.16425	0.89395	0.59608		0.05	0.86005	0.9933	0.87286	0.87279
0.1	0.78193	1.74638	0.74248	0.48374		0.1	0.6535	0.85592	0.69574	0.71863
0.15	0.66841	1.5296	0.662	0.42507		0.15	0.5514	0.78068	0.60469	0.63726
0.2	0.59402	1.38454	0.60727	0.38564		0.2	0.48523	0.72847	0.54413	0.58219
0.25	0.53891	1.27527	0.56552	0.35585		0.25	0.43663	0.68803	0.49873	0.54034
0.3	0.495	1.18698	0.53143	0.33172		0.3	0.39818	0.65456	0.4622	0.50627
0.35	0.45825	1.11216	0.50227	0.31122		0.35	0.36622	0.62559	0.43136	0.47721
0.4	0.42635	1.04648	0.47645	0.29319		0.4	0.33865	0.59965	0.40437	0.45154
0.45	0.39786	0.98719	0.45294	0.27688		0.45	0.31417	0.57581	0.38009	0.42824
0.5	0.3718	0.93239	0.43105	0.26178		0.5	0.2919	0.55337	0.35772	0.40658
0.55	0.34746	0.88067	0.41022	0.2475		0.55	0.27122	0.53182	0.33667	0.38603
0.6	0.32428	0.83088	0.39001	0.23374		0.6	0.25163	0.51069	0.31647	0.36614
0.65	0.30175	0.78198	0.37	0.2202		0.65	0.2327	0.48957	0.2967	0.3465
0.7	0.27942	0.73294	0.34975	0.20659		0.7	0.21406	0.46796	0.27694	0.32668
0.75	0.25674	0.68254	0.32875	0.19258		0.75	0.19525	0.44528	0.25671	0.30618
0.8	0.23305	0.62913	0.30627	0.17771		0.8	0.17575	0.42068	0.23537	0.2843
0.85	0.20728	0.57009	0.2811	0.16123		0.85	0.15474	0.39272	0.2119	0.25991
0.9	0.17743	0.50025	0.25087	0.14168		0.9	0.13067	0.35846	0.18432	0.23075
0.95	0.13806	0.40524	0.20878	0.11498		0.95	0.09946	0.30936	0.14717	0.19047
0.97	0.11551	0.34896	0.18323	0.09911		0.97	0.08192	0.27861	0.1254	0.1662

## Sheet: Fig. 3E-4h
PD173074-4H					Combo-4H					Unt-4H					Tala-4H					Unt-4H					Combo-4H					PD173074-4H					Tala-4H					Unt-4H						Tala+PD-4H
Biological repeat	File name	Cell ID	Blobs in Nucleus		Biological repeat	File name	Cell ID	Blobs in Nucleus		Biological repeat	File name	Cell ID	Blobs in Nucleus		Biological repeat	File name	Cell ID	Blobs in Nucleus		Biological repeat	File name	Cell ID	Blobs in Nucleus		Biological repeat	File name	Cell ID	Blobs in Nucleus		Biological repeat	File name	Cell ID	Blobs in Nucleus		Biological repeat	File name	Cell ID	Blobs in Nucleus		Biological repeat	File name	Cell ID	Blobs in Nucleus			Biological repeat	File name	Cell ID	Blobs in Nucleus
1	H2AX-10	1	13		1	H2AX-14	1	10		1	H2AX-19	1	19		1	H2AX-1	1	37		2	C2-Image19	1	1		2	C2-Image11	1	1		2	C2-Image5	1	0		2	C2-Image1	1	10		3	C3-1	1	7			3	C3-1	1	4
	H2AX-10	2	3			H2AX-14	2	33			H2AX-19	2	1			H2AX-1	2	32			C2-Image19	2	30			C2-Image11	2	2			C2-Image5	2	13			C2-Image1	2	0			C3-1	2	0				C3-1	2	7
	H2AX-10	3	29			H2AX-14	3	11			H2AX-19	3	12			H2AX-1	3	32			C2-Image19	3	21			C2-Image11	3	1			C2-Image5	3	2			C2-Image1	3	29			C3-1	3	1				C3-1	3	4
	H2AX-10	4	6			H2AX-14	4	1			H2AX-19	4	61			H2AX-1	4	22			C2-Image19	4	9			C2-Image11	4	13			C2-Image5	4	8			C2-Image1	4	8			C3-1	4	2				C3-1	4	50
	H2AX-10	5	25			H2AX-14	5	32			H2AX-19	5	8			H2AX-1	5	20			C2-Image19	5	4			C2-Image11	5	0			C2-Image5	5	10			C2-Image1	5	1			C3-1	5	27				C3-1	5	36
	H2AX-10	6	8			H2AX-14	6	24			H2AX-19	6	48			H2AX-1	6	22			C2-Image19	6	4			C2-Image11	6	28			C2-Image5	6	0			C2-Image1	6	9			C3-1	6	18				C3-1	6	18
	H2AX-10	7	29			H2AX-14	7	37			H2AX-19	7	32			H2AX-1	7	9			C2-Image19	7	0			C2-Image11	7	2			C2-Image5	7	21			C2-Image1	7	27			C3-1	7	0				C3-1	7	14
	H2AX-10	8	38			H2AX-14	8	8			H2AX-19	8	1			H2AX-1	8	39			C2-Image19	8	34			C2-Image11	8	0			C2-Image5	8	3			C2-Image1	8	10			C3-1	8	1				C3-1	8	3
	H2AX-10	9	18			H2AX-14	9	28			H2AX-19	9	30			H2AX-1	9	34			C2-Image19	9	1			C2-Image11	9	0			C2-Image5	9	15			C2-Image1	9	11			C3-1	9	2				C3-1	9	6
	H2AX-10	10	5			H2AX-14	10	26			H2AX-19	10	4			H2AX-1	10	45			C2-Image19	10	12			C2-Image11	10	1			C2-Image5	10	7			C2-Image1	10	15			C3-1	10	16				C3-1	10	26
	H2AX-10	11	93			H2AX-14	11	7			H2AX-19	11	1			H2AX-1	11	24			C2-Image19	11	1			C2-Image11	11	0			C2-Image5	11	12			C2-Image1	11	1			C3-1	11	0				C3-1	11	5
	H2AX-10	12	32			H2AX-14	12	7			H2AX-19	12	3			H2AX-1	12	25			C2-Image19	12	3			C2-Image11	12	0			C2-Image5	12	2			C2-Image1	12	25			C3-1	12	8				C3-1	12	29
	H2AX-10	13	5			H2AX-14	13	31			H2AX-19	13	31			H2AX-1	13	31			C2-Image19	13	22			C2-Image11	13	38			C2-Image5	13	0			C2-Image1	13	6			C3-1	13	3				C3-1	13	19
	H2AX-10	14	6			H2AX-14	14	4			H2AX-19	14	24			H2AX-1	14	6			C2-Image19	14	1			C2-Image11	14	1			C2-Image5	14	4			C2-Image1	14	8			C3-1	14	16				C3-1	14	11
	H2AX-10	15	22			H2AX-14	15	9			H2AX-19	15	29			H2AX-1	15	21			C2-Image19	15	10			C2-Image11	15	3			C2-Image5	15	8			C2-Image2	1	2			C3-1	15	1				C3-1	15	79
	H2AX-10	16	51			H2AX-14	16	1			H2AX-19	16	16			H2AX-1	16	7			C2-Image19	16	2			C2-Image11	16	0			C2-Image5	16	7			C2-Image2	2	7			C3-1	16	0				C3-1	16	55
	H2AX-10	17	26			H2AX-14	17	84			H2AX-19	17	0			H2AX-1	17	2			C2-Image19	17	8			C2-Image11	17	1			C2-Image5	17	6			C2-Image2	3	2			C3-1	17	9				C3-1	17	12
	H2AX-10	18	12			H2AX-14	18	1			H2AX-19	18	7			H2AX-1	18	2			C2-Image19	18	21			C2-Image11	18	0			C2-Image5	18	10			C2-Image2	4	12			C3-1	18	10				C3-1	18	4
	H2AX-10	19	47			H2AX-14	19	17			H2AX-19	19	3			H2AX-2	1	3			C2-Image19	19	3			C2-Image11	19	1			C2-Image5	19	15			C2-Image2	5	7			C3-1	19	0				C3-2	1	2
	H2AX-10	20	17			H2AX-14	20	40			H2AX-19	20	1			H2AX-2	2	32			C2-Image19	20	1			C2-Image11	20	2			C2-Image5	20	4			C2-Image2	6	5			C3-1	20	30				C3-2	2	12
	H2AX-10	21	22			H2AX-14	21	36			H2AX-20	1	13			H2AX-2	3	40			C2-Image19	21	17			C2-Image11	21	28			C2-Image5	21	11			C2-Image2	7	1			C3-1	21	1				C3-2	3	9
	H2AX-10	22	1			H2AX-14	22	51			H2AX-20	2	29			H2AX-2	4	10			C2-Image19	22	7			C2-Image12	1	5			C2-Image5	22	8			C2-Image2	8	6			C3-1	22	17				C3-2	4	2
	H2AX-10	23	5			H2AX-14	23	4			H2AX-20	3	4			H2AX-2	5	45			C2-Image19	23	16			C2-Image12	2	0			C2-Image6	1	1			C2-Image2	9	18			C3-1	23	2				C3-2	5	4
	H2AX-11	1	2			H2AX-14	24	5			H2AX-20	4	8			H2AX-2	6	17			C2-Image19	24	1			C2-Image12	3	1			C2-Image6	2	9			C2-Image2	10	11			C3-1	24	9				C3-2	6	5
	H2AX-11	2	25			H2AX-14	25	1			H2AX-20	5	0			H2AX-2	7	36			C2-Image19	25	13			C2-Image12	4	50			C2-Image6	3	7			C2-Image2	11	3			C3-1	25	0				C3-2	7	17
	H2AX-11	3	4			H2AX-15	1	27			H2AX-20	6	12			H2AX-2	8	33			C2-Image19	26	10			C2-Image12	5	0			C2-Image6	4	5			C2-Image2	12	23			C3-2	1	23				C3-2	8	4
	H2AX-11	4	25			H2AX-15	2	6			H2AX-20	7	16			H2AX-2	9	4			C2-Image20	1	1			C2-Image12	6	32			C2-Image6	5	11			C2-Image2	13	5			C3-2	2	26				C3-2	9	22
	H2AX-11	5	2			H2AX-15	3	29			H2AX-20	8	3			H2AX-2	10	27			C2-Image20	2	3			C2-Image12	7	12			C2-Image6	6	1			C2-Image2	14	6			C3-2	3	0				C3-2	10	29
	H2AX-11	6	2			H2AX-15	4	1			H2AX-20	9	1			H2AX-2	11	9			C2-Image20	3	28			C2-Image12	8	12			C2-Image6	7	7			C2-Image2	15	1			C3-2	4	4				C3-2	11	25
	H2AX-11	7	43			H2AX-15	5	2			H2AX-20	10	0			H2AX-2	12	17			C2-Image20	4	15			C2-Image12	9	31			C2-Image6	8	3			C2-Image2	16	57			C3-2	5	9				C3-2	12	29
	H2AX-11	8	3			H2AX-15	6	58			H2AX-20	11	40			H2AX-2	13	12			C2-Image20	5	9			C2-Image12	10	0			C2-Image6	9	0			C2-Image2	17	29			C3-2	6	2				C3-2	13	11
	H2AX-11	9	45			H2AX-15	7	3			H2AX-20	12	0			H2AX-2	14	17			C2-Image20	6	1			C2-Image12	11	20			C2-Image6	10	9			C2-Image3	1	1			C3-2	7	3				C3-2	14	11
	H2AX-11	10	47			H2AX-15	8	38			H2AX-20	13	0			H2AX-2	15	26			C2-Image20	7	32			C2-Image12	12	1			C2-Image6	11	12			C2-Image3	2	7			C3-2	8	8				C3-2	15	10
	H2AX-11	11	23			H2AX-15	9	24			H2AX-20	14	16			H2AX-2	16	0			C2-Image20	8	5			C2-Image12	13	0			C2-Image6	12	6			C2-Image3	3	2			C3-2	9	30				C3-2	16	1
	H2AX-11	12	24			H2AX-15	10	33			H2AX-20	15	12			H2AX-2	17	4			C2-Image20	9	10			C2-Image12	14	37			C2-Image6	13	3			C2-Image3	4	0			C3-2	10	7				C3-2	17	25
	H2AX-11	13	34			H2AX-15	11	2			H2AX-20	16	0			H2AX-3	1	35			C2-Image20	10	2			C2-Image12	15	0			C2-Image6	14	3			C2-Image3	5	1			C3-2	11	10				C3-2	18	3
	H2AX-11	14	16			H2AX-15	12	16			H2AX-20	17	4			H2AX-3	2	2			C2-Image20	11	0			C2-Image12	16	0			C2-Image6	15	0			C2-Image3	6	0			C3-2	12	1				C3-3	1	28
	H2AX-11	15	17			H2AX-15	13	0			H2AX-20	18	2			H2AX-3	3	27			C2-Image20	12	9			C2-Image13	1	0			C2-Image6	16	10			C2-Image3	7	29			C3-2	13	38				C3-3	2	7
	H2AX-11	16	21			H2AX-15	14	1			H2AX-20	19	3			H2AX-3	4	4			C2-Image20	13	8			C2-Image13	2	0			C2-Image6	17	9			C2-Image3	8	1			C3-2	14	22				C3-3	3	2
	H2AX-11	17	5			H2AX-15	15	0			H2AX-20	20	5			H2AX-3	5	2			C2-Image20	14	20			C2-Image13	3	0			C2-Image6	18	2			C2-Image3	9	3			C3-2	15	8				C3-3	4	18
	H2AX-11	18	1			H2AX-15	16	0			H2AX-20	21	2			H2AX-3	6	26			C2-Image20	15	1			C2-Image13	4	3			C2-Image7	1	8			C2-Image3	10	13			C3-2	16	0				C3-3	5	1
	H2AX-11	19	3			H2AX-15	17	2			H2AX-20	22	11			H2AX-3	7	10			C2-Image20	16	6			C2-Image13	5	36			C2-Image7	2	3			C2-Image3	11	7			C3-2	17	18				C3-3	6	20
	H2AX-12	1	3			H2AX-15	18	21			H2AX-20	23	2			H2AX-3	8	0			C2-Image20	17	2			C2-Image13	6	27			C2-Image7	3	4			C2-Image3	12	10			C3-2	18	23				C3-3	7	22
	H2AX-12	2	17			H2AX-15	19	5			H2AX-20	24	4			H2AX-3	9	34			C2-Image20	18	12			C2-Image13	7	0			C2-Image7	4	11			C2-Image3	13	14			C3-2	19	2				C3-3	8	25
	H2AX-12	3	8			H2AX-15	20	2			H2AX-20	25	2			H2AX-3	10	0			C2-Image20	19	4			C2-Image13	8	1			C2-Image7	5	17			C2-Image3	14	7			C3-2	20	0				C3-3	9	26
	H2AX-12	4	13			H2AX-16	1	1			H2AX-21	1	51			H2AX-3	11	3			C2-Image20	20	24			C2-Image13	9	39			C2-Image7	6	1			C2-Image3	15	2			C3-2	21	1				C3-3	10	40
	H2AX-12	5	6			H2AX-16	2	3			H2AX-21	2	7			H2AX-3	12	39			C2-Image20	21	15			C2-Image13	10	28			C2-Image7	7	6			C2-Image3	16	8			C3-3	1	0				C3-3	11	1
	H2AX-12	6	2			H2AX-16	3	37			H2AX-21	3	25			H2AX-3	13	2			C2-Image20	22	3			C2-Image13	11	9			C2-Image7	8	8			C2-Image4	1	28			C3-3	2	14				C3-3	12	4
	H2AX-12	7	50			H2AX-16	4	1			H2AX-21	4	1			H2AX-3	14	0			C2-Image20	23	1			C2-Image13	12	4			C2-Image7	9	11			C2-Image4	2	3			C3-3	3	6				C3-3	13	30
	H2AX-12	8	4			H2AX-16	5	17			H2AX-21	5	8			H2AX-3	15	4			C2-Image20	24	2			C2-Image13	13	31			C2-Image7	10	2			C2-Image4	3	6			C3-3	4	2				C3-3	14	15
	H2AX-12	9	3			H2AX-16	6	1			H2AX-21	6	5			H2AX-3	16	3			C2-Image20	25	2			C2-Image13	14	1			C2-Image7	11	5			C2-Image4	4	8			C3-3	5	5				C3-3	15	1
	H2AX-12	10	29			H2AX-16	7	0			H2AX-21	7	4			H2AX-3	17	0			C2-Image20	26	22			C2-Image13	15	4			C2-Image7	12	18			C2-Image4	5	3			C3-3	6	0				C3-3	16	2
	H2AX-12	11	3			H2AX-16	8	2			H2AX-21	8	4			H2AX-3	18	30			C2-Image20	27	6			C2-Image13	16	1			C2-Image7	13	4			C2-Image4	6	1			C3-3	7	1				C3-3	17	11
	H2AX-12	12	1			H2AX-16	9	24			H2AX-21	9	47			H2AX-3	19	18			C2-Image20	28	3			C2-Image13	17	0			C2-Image7	14	9			C2-Image4	7	36			C3-3	8	25				C3-3	18	1
	H2AX-12	13	2			H2AX-16	10	3			H2AX-21	10	1			H2AX-3	20	38			C2-Image20	29	17			C2-Image13	18	1			C2-Image7	15	7			C2-Image4	8	3			C3-3	9	0				C3-3	19	20
	H2AX-12	14	3			H2AX-16	11	0			H2AX-21	11	25			H2AX-4	1	1			C2-Image20	30	20			C2-Image13	19	0			C2-Image7	16	15			C2-Image4	9	6			C3-3	10	1				C3-3	20	9
	H2AX-12	15	1			H2AX-16	12	28			H2AX-21	12	1			H2AX-4	2	0			C2-Image20	31	1			C2-Image13	20	2			C2-Image7	17	6			C2-Image4	10	13			C3-3	11	18				C3-3	21	8
	H2AX-12	16	2			H2AX-16	13	40			H2AX-21	13	20			H2AX-4	3	0			C2-Image21	1	6			C2-Image13	21	1			C2-Image7	18	0			C2-Image4	11	26			C3-3	12	0				C3-3	22	7
	H2AX-12	17	11			H2AX-16	14	1			H2AX-21	14	12			H2AX-4	4	18			C2-Image21	2	4			C2-Image9	1	0			C2-Image7	19	15			C2-Image4	12	0			C3-3	13	1				C3-3	23	11
	H2AX-12	18	1			H2AX-16	15	7			H2AX-21	15	11			H2AX-4	5	9			C2-Image21	3	8			C2-Image9	2	1			C2-Image7	20	1			C2-Image4	13	2			C3-3	14	1				C3-3	24	41
	H2AX-12	19	31			H2AX-16	16	0			H2AX-21	16	2			H2AX-4	6	2			C2-Image21	4	9			C2-Image9	3	0			C2-Image7	21	8			C2-Image4	14	10			C3-3	15	37				C3-3	25	5
	H2AX-12	20	1			H2AX-16	17	21			H2AX-21	17	0			H2AX-4	7	2			C2-Image21	5	11			C2-Image9	4	31			C2-Image7	22	0			C2-Image4	15	16			C3-3	16	23				C3-3	26	20
	H2AX-12	21	6			H2AX-17	1	37			H2AX-21	18	2			H2AX-4	8	0			C2-Image21	6	9			C2-Image9	5	0			C2-Image7	23	20			C2-Image4	16	1			C3-3	17	0				C3-3	27	13
	H2AX-13	1	14			H2AX-17	2	3			H2AX-21	19	0			H2AX-4	9	1			C2-Image21	7	0			C2-Image9	6	2			C2-Image7	24	1			C2-Image4	17	2			C3-3	18	0				C3-3	28	4
	H2AX-13	2	3			H2AX-17	3	39			H2AX-21	20	2			H2AX-4	10	36			C2-Image21	8	14			C2-Image9	7	2			C2-Image7	25	9			C2-Image4	18	2			C3-3	19	18				C3-3	29	73
	H2AX-13	3	2			H2AX-17	4	29			H2AX-21	21	6			H2AX-4	11	23			C2-Image21	9	0			C2-Image9	8	0			C2-Image7	26	12			C2-Image4	19	7			C3-3	20	26				C3-3	30	38
	H2AX-13	4	3			H2AX-17	5	25			H2AX-21	22	24			H2AX-4	12	17			C2-Image21	10	21			C2-Image9	9	0			C2-Image7	27	7			C2-Image4	20	3			C3-3	21	1				C3-3	31	30
	H2AX-13	5	1			H2AX-17	6	43			H2AX-22	1	30			H2AX-4	13	29			C2-Image21	11	13			C2-Image9	10	13			C2-Image7	28	4								C3-3	22	29				C3-4	1	0
	H2AX-13	6	0			H2AX-17	7	37			H2AX-22	2	3			H2AX-4	14	28			C2-Image21	12	2			C2-Image9	11	1			C2-Image7	29	10			Average		9.49254			C3-3	23	18				C3-4	2	2
	H2AX-13	7	1			H2AX-17	8	1			H2AX-22	3	13			H2AX-4	15	32			C2-Image21	13	0			C2-Image9	12	2			C2-Image7	30	0								C3-3	24	0				C3-4	3	4
	H2AX-13	8	4			H2AX-17	9	28			H2AX-22	4	10			H2AX-4	16	37			C2-Image21	14	8			C2-Image9	13	1			C2-Image8	1	14								C3-3	25	2				C3-4	4	0
	H2AX-13	9	2			H2AX-17	10	7			H2AX-22	5	20			H2AX-4	17	34			C2-Image21	15	1			C2-Image9	14	5			C2-Image8	2	11								C3-4	1	1				C3-4	5	1
	H2AX-13	10	0			H2AX-18	1	3			H2AX-22	6	29			H2AX-4	18	2			C2-Image21	16	2			C2-Image9	15	0			C2-Image8	3	1								C3-4	2	2				C3-4	6	30
	H2AX-13	11	3			H2AX-18	2	0			H2AX-22	7	0			H2AX-4	19	16			C2-Image21	17	12			C2-Image9	16	1			C2-Image8	4	9								C3-4	3	40				C3-4	7	2
	H2AX-13	12	10			H2AX-18	3	3			H2AX-22	8	1			H2AX-4	20	9			C2-Image21	18	18			C2-Image9	17	3			C2-Image8	5	9								C3-4	4	17				C3-4	8	22
	H2AX-13	13	2			H2AX-18	4	38			H2AX-22	9	18			H2AX-4	21	2			C2-Image21	19	30			C2-Image9	18	1			C2-Image8	6	7								C3-4	5	0				C3-4	9	0
	H2AX-13	14	2			H2AX-18	5	26			H2AX-22	10	0			H2AX-5	1	30			C2-Image21	20	24			C2-Image9	19	2			C2-Image8	7	10								C3-4	6	11				C3-4	10	26
	H2AX-13	15	3			H2AX-18	6	5			H2AX-22	11	3			H2AX-5	2	9			C2-Image22	1	0			C2-Image9	20	0			C2-Image8	8	2								C3-4	7	4				C3-4	11	8
	H2AX-13	16	13			H2AX-18	7	33			H2AX-22	12	0			H2AX-5	3	0			C2-Image22	2	25			C2-Image9	21	2			C2-Image8	9	8								C3-4	8	0				C3-4	12	26
	H2AX-13	17	2			H2AX-18	8	13			H2AX-22	13	16			H2AX-5	4	39			C2-Image22	3	18			C2-Image9	22	2			C2-Image8	10	9								C3-4	9	1				C3-4	13	3
	H2AX-9	1	2			H2AX-18	9	7			H2AX-22	14	1			H2AX-5	5	42			C2-Image22	4	11			C2-Image9	23	0			C2-Image8	11	13								C3-4	10	1				C3-4	14	20
	H2AX-9	2	15			H2AX-18	10	8			H2AX-22	15	14			H2AX-5	6	14			C2-Image22	5	17			C2-Image9	24	46			C2-Image8	12	3								C3-4	11	6				C3-4	15	0
	H2AX-9	3	19			H2AX-18	11	4			H2AX-22	16	19			H2AX-5	7	22			C2-Image22	6	15								C2-Image8	13	9								C3-4	12	0				C3-4	16	2
	H2AX-9	4	4			H2AX-18	12	0			H2AX-22	17	29			H2AX-5	8	15			C2-Image22	7	1			Average		7.63415			C2-Image8	14	15								C3-4	13	35				C3-4	17	8
	H2AX-9	5	1			H2AX-18	13	1			H2AX-22	18	7			H2AX-5	9	4			C2-Image22	8	11																		C3-4	14	0				C3-4	18	2
	H2AX-9	6	25			H2AX-18	14	3			H2AX-22	19	1			H2AX-5	10	47			C2-Image22	9	1								Average		7.21429								C3-4	15	11				C3-4	19	1
	H2AX-9	7	2			H2AX-18	15	2			H2AX-22	20	2			H2AX-5	11	37			C2-Image22	10	2																		C3-4	16	3				C3-4	20	23
	H2AX-9	8	6			H2AX-18	16	33			H2AX-22	21	1			H2AX-5	12	31			C2-Image22	11	16																		C3-4	17	6				C3-4	21	6
	H2AX-9	9	2			H2AX-18	17	13			H2AX-22	22	2			H2AX-5	13	18			C2-Image22	12	6																		C3-4	18	3				C3-4	22	2
	H2AX-9	10	9								H2AX-22	23	16			H2AX-5	14	19			C2-Image22	13	20																		C3-4	19	1				C3-4	23	38
	H2AX-9	11	63		Average			15.7865			H2AX-22	24	2			H2AX-5	15	17			C2-Image22	14	8																		C3-4	20	11				C3-4	24	13
	H2AX-9	12	1								H2AX-23	1	5			H2AX-5	16	2			C2-Image22	15	1																		C3-4	21	12				C3-4	25	3
	H2AX-9	13	11								H2AX-23	2	2			H2AX-5	17	10			C2-Image22	16	20																		C3-5	1	6				C3-4	26	2
	H2AX-9	14	9								H2AX-23	3	1			H2AX-5	18	24																							C3-5	2	1				C3-4	27	3
	H2AX-9	15	9								H2AX-23	4	56			H2AX-5	19	0			Average		9.67742																		C3-5	3	1				C3-4	28	7
	H2AX-9	16	8								H2AX-23	5	0			H2AX-5	20	7																							C3-5	4	11				C3-4	29	9
	H2AX-9	17	1								H2AX-23	6	1																												C3-5	5	0				C3-4	30	39
	H2AX-9	18	2								H2AX-23	7	9			Average		17.75																							C3-5	6	7				C3-4	31	18
	H2AX-9	19	4								H2AX-23	8	20																												C3-5	7	14				C3-4	32	38
	H2AX-9	20	6								H2AX-23	9	0																												C3-5	8	2				C3-4	33	4
	H2AX-9	21	3								H2AX-23	10	2																												C3-5	9	19				C3-4	34	13
	H2AX-9	22	4								H2AX-23	11	2																												C3-5	10	14				C3-4	35	19
	H2AX-9	23	3								H2AX-23	12	4																												C3-5	11	2				C3-4	36	23
	H2AX-9	24	0								H2AX-23	13	4																												C3-5	12	4				C3-4	37	13
											H2AX-23	14	0																												C3-5	13	16				C3-4	38	22
Average			12.75								H2AX-23	15	0																												C3-5	14	0				C3-5	1	0
											H2AX-23	16	1																												C3-5	15	7				C3-5	2	3
											H2AX-23	17	21																												C3-5	16	16				C3-5	3	3
											H2AX-23	18	6																												C3-5	17	2				C3-5	4	3
											H2AX-23	19	2																												C3-5	18	8				C3-5	5	0
											H2AX-23	20	3																												C3-5	19	19				C3-5	6	7
																																									C3-5	20	16				C3-5	7	32
											Average		10.3964																												C3-5	21	22				C3-5	8	2
																																									C3-5	22	1				C3-5	9	23
																																									C3-5	23	19				C3-5	10	4
																																									C3-5	24	45				C3-5	11	25
																																									C3-5	25	4				C3-5	12	5
																																									C3-5	26	8				C3-5	13	16
																																									C3-5	27	3				C3-5	14	4
																																									C3-5	28	16				C3-5	15	5
																																									C3-5	29	4				C3-5	16	29
																																									C3-5	30	9				C3-5	17	4
																																									C3-5	31	4				C3-5	18	34
																																									C3-5	32	24				C3-5	19	5
																																									C3-5	33	19				C3-5	20	37
																																									C3-5	34	38				C3-5	21	3
																																									C3-5	35	1				C3-5	22	0
																																									C3-5	36	0				C3-5	23	23
																																									C3-5	37	6				C3-5	24	39
																																															C3-5	25	41
																																									Average		9.27132				C3-6	1	3
																																															C3-6	2	3
																																															C3-6	3	30
																																															C3-6	4	6
																																															C3-6	5	10
																																															C3-6	6	26
																																															C3-6	7	4
																																															C3-6	8	3
																																															C3-6	9	27
																																															C3-6	10	13
																																															C3-6	11	44
																																															C3-6	12	8
																																															C3-6	13	6
																																															C3-6	14	9
																																															C3-6	15	32
																																															C3-6	16	0
																																															C3-6	17	36
																																															C3-6	18	2
																																															C3-6	19	43
																																															C3-6	20	17
																																															C3-6	21	1
																																															C3-6	22	27
																																															C3-6	23	3
																																															C3-6	24	40
																																															C3-6	25	0
																																															Average		15.0194

## Sheet: Fig. 3E-8h
PD173074-8H					Combo-8H					Unt-8H					Tala-8H					Unt-8H					Combo-8H					PD173074-8H					Tala-8H					Unt-8H					Tala-8H
Biological repeat	File name	Cell ID	Blobs in Nucleus		Biological repeat	File name	Cell ID	Blobs in Nucleus		Biological repeat	File name	Cell ID	Blobs in Nucleus		Biological repeat	File name	Cell ID	Blobs in Nucleus		Biological repeat	File name	Cell ID	Blobs in Nucleus		Biological repeat	File name	Cell ID	Blobs in Nucleus		Biological repeat	File name	Cell ID	Blobs in Nucleus		Biological repeat	File name	Cell ID	Blobs in Nucleus		Biological repeat	File name	Cell ID	Blobs in Nucleus		Biological repeat	File name	Cell ID	Blobs in Nucleus
1	C2-Image49	1	0		1	C2-Image44	1	13		1	C2-Image59	1	2		1	C2-Image54	1	22		2	C2-Image46	1	0		2	C2-Image34	1	3		2	C2-Image38	1	1		2	C2-Image42	1	2		3	C3-1	1	1		3	C3-1	1	0
	C2-Image49	2	3			C2-Image44	2	0			C2-Image59	2	1			C2-Image54	2	6			C2-Image46	2	6			C2-Image34	2	1			C2-Image38	2	3			C2-Image42	2	0			C3-1	2	0			C3-1	2	3
	C2-Image49	3	1			C2-Image44	3	1			C2-Image59	3	2			C2-Image54	3	1			C2-Image46	3	0			C2-Image34	3	0			C2-Image38	3	4			C2-Image42	3	0			C3-1	3	1			C3-1	3	7
	C2-Image49	4	4			C2-Image44	4	2			C2-Image59	4	1			C2-Image54	4	2			C2-Image46	4	0			C2-Image34	4	0			C2-Image38	4	7			C2-Image42	4	0			C3-1	4	0			C3-1	4	0
	C2-Image49	5	8			C2-Image44	5	1			C2-Image59	5	2			C2-Image54	5	2			C2-Image46	5	0			C2-Image34	5	27			C2-Image38	5	1			C2-Image42	5	36			C3-1	5	0			C3-1	5	2
	C2-Image49	6	1			C2-Image44	6	0			C2-Image59	6	1			C2-Image54	6	27			C2-Image46	6	0			C2-Image34	6	35			C2-Image38	6	0			C2-Image42	6	2			C3-1	6	0			C3-1	6	2
	C2-Image49	7	1			C2-Image44	7	25			C2-Image59	7	2			C2-Image54	7	0			C2-Image46	7	3			C2-Image34	7	21			C2-Image38	7	0			C2-Image42	7	2			C3-1	7	0			C3-1	7	0
	C2-Image49	8	1			C2-Image44	8	1			C2-Image59	8	2			C2-Image54	8	0			C2-Image46	8	0			C2-Image34	8	32			C2-Image38	8	0			C2-Image42	8	0			C3-1	8	34			C3-1	8	1
	C2-Image49	9	4			C2-Image44	9	3			C2-Image59	9	1			C2-Image54	9	1			C2-Image46	9	1			C2-Image34	9	1			C2-Image38	9	0			C2-Image42	9	0			C3-1	9	1			C3-1	9	0
	C2-Image49	10	4			C2-Image44	10	18			C2-Image59	10	2			C2-Image54	10	21			C2-Image46	10	0			C2-Image34	10	30			C2-Image38	10	0			C2-Image42	10	0			C3-1	10	2			C3-1	10	11
	C2-Image49	11	3			C2-Image44	11	37			C2-Image59	11	19			C2-Image54	11	0			C2-Image46	11	0			C2-Image34	11	2			C2-Image38	11	0			C2-Image42	11	1			C3-1	11	1			C3-1	11	22
	C2-Image49	12	2			C2-Image44	12	4			C2-Image59	12	6			C2-Image54	12	2			C2-Image46	12	0			C2-Image34	12	3			C2-Image38	12	0			C2-Image42	12	1			C3-1	12	3			C3-1	12	3
	C2-Image49	13	0			C2-Image44	13	27			C2-Image59	13	10			C2-Image54	13	1			C2-Image46	13	0			C2-Image34	13	22			C2-Image38	13	3			C2-Image42	13	36			C3-1	13	2			C3-1	13	21
	C2-Image49	14	13			C2-Image44	14	19			C2-Image59	14	2			C2-Image54	14	0			C2-Image47	1	0			C2-Image34	14	2			C2-Image38	14	0			C2-Image42	14	1			C3-1	14	1			C3-1	14	4
	C2-Image49	15	1			C2-Image45	1	6			C2-Image59	15	7			C2-Image54	15	3			C2-Image47	2	1			C2-Image34	15	38			C2-Image38	15	0			C2-Image42	15	0			C3-1	15	0			C3-1	15	9
	C2-Image49	16	3			C2-Image45	2	2			C2-Image59	16	3			C2-Image54	16	0			C2-Image47	3	0			C2-Image34	16	2			C2-Image38	16	3			C2-Image42	16	0			C3-1	16	2			C3-2	1	1
	C2-Image49	17	4			C2-Image45	3	0			C2-Image59	17	1			C2-Image54	17	0			C2-Image47	4	4			C2-Image34	17	1			C2-Image38	17	0			C2-Image42	17	2			C3-1	17	0			C3-2	2	0
	C2-Image49	18	0			C2-Image45	4	0			C2-Image59	18	0			C2-Image55	1	1			C2-Image47	5	0			C2-Image34	18	22			C2-Image38	18	0			C2-Image42	18	2			C3-1	18	1			C3-2	3	1
	C2-Image49	19	2			C2-Image45	5	0			C2-Image59	19	0			C2-Image55	2	1			C2-Image47	6	0			C2-Image34	19	1			C2-Image38	19	0			C2-Image42	19	0			C3-1	19	0			C3-2	4	0
	C2-Image49	20	2			C2-Image45	6	2			C2-Image59	20	1			C2-Image55	3	1			C2-Image47	7	0			C2-Image34	20	37			C2-Image38	20	0			C2-Image42	20	1			C3-1	20	1			C3-2	5	0
	C2-Image49	21	2			C2-Image45	7	49			C2-Image59	21	2			C2-Image55	4	12			C2-Image47	8	1			C2-Image34	21	32			C2-Image38	21	10			C2-Image42	21	2			C3-1	21	7			C3-2	6	0
	C2-Image49	22	1			C2-Image45	8	0			C2-Image59	22	7			C2-Image55	5	35			C2-Image47	9	0			C2-Image34	22	2			C2-Image38	22	14			C2-Image42	22	0			C3-1	22	7			C3-2	7	2
	C2-Image49	23	55			C2-Image45	9	1			C2-Image59	23	0			C2-Image55	6	29			C2-Image47	10	1			C2-Image34	23	25			C2-Image38	23	1			C2-Image42	23	0			C3-1	23	1			C3-2	8	12
	C2-Image49	24	6			C2-Image45	10	45			C2-Image59	24	2			C2-Image55	7	1			C2-Image47	11	5			C2-Image34	24	1			C2-Image38	24	1			C2-Image42	24	0			C3-1	24	1			C3-2	9	2
	C2-Image49	25	0			C2-Image45	11	2			C2-Image59	25	0			C2-Image55	8	0			C2-Image47	12	0			C2-Image34	25	52			C2-Image38	25	17			C2-Image42	25	1			C3-1	25	0			C3-2	10	0
	C2-Image49	26	0			C2-Image45	12	45			C2-Image59	26	7			C2-Image55	9	21			C2-Image47	13	0			C2-Image34	26	0			C2-Image38	26	17			C2-Image42	26	0			C3-1	26	0			C3-2	11	1
	C2-Image49	27	0			C2-Image45	13	13			C2-Image59	27	1			C2-Image55	10	1			C2-Image47	14	0			C2-Image34	27	4			C2-Image38	27	0			C2-Image43	1	0			C3-2	1	1			C3-2	12	1
	C2-Image50	1	0			C2-Image45	14	4			C2-Image59	28	0			C2-Image55	11	16			C2-Image47	15	0			C2-Image34	28	2			C2-Image38	28	0			C2-Image43	2	4			C3-2	2	3			C3-2	13	0
	C2-Image50	2	9			C2-Image45	15	3			C2-Image59	29	12			C2-Image55	12	2			C2-Image47	16	6			C2-Image35	1	29			C2-Image38	29	5			C2-Image43	3	3			C3-2	3	0			C3-2	14	0
	C2-Image50	3	8			C2-Image45	16	3			C2-Image59	30	4			C2-Image55	13	0			C2-Image47	17	1			C2-Image35	2	0			C2-Image38	30	1			C2-Image43	4	0			C3-2	4	15			C3-2	15	22
	C2-Image50	4	8			C2-Image45	17	28			C2-Image60	1	2			C2-Image55	14	30			C2-Image47	18	2			C2-Image35	3	43			C2-Image38	31	2			C2-Image43	5	0			C3-2	5	9			C3-2	16	0
	C2-Image50	5	1			C2-Image45	18	26			C2-Image60	2	2			C2-Image55	15	0			C2-Image47	19	3			C2-Image35	4	1			C2-Image38	32	1			C2-Image43	6	3			C3-2	6	0			C3-2	17	32
	C2-Image50	6	8			C2-Image45	19	37			C2-Image60	3	0			C2-Image55	16	15			C2-Image47	20	3			C2-Image35	5	2			C2-Image39	1	2			C2-Image43	7	4			C3-2	7	2			C3-2	18	2
	C2-Image50	7	17			C2-Image45	20	4			C2-Image60	4	0			C2-Image55	17	1			C2-Image47	21	9			C2-Image35	6	1			C2-Image39	2	0			C2-Image43	8	0			C3-2	8	5			C3-2	19	5
	C2-Image50	8	8			C2-Image45	21	54			C2-Image60	5	3			C2-Image56	1	2			C2-Image48	1	1			C2-Image35	7	0			C2-Image39	3	0			C2-Image43	9	7			C3-2	9	0			C3-2	20	6
	C2-Image50	9	5			C2-Image45	22	1			C2-Image60	6	0			C2-Image56	2	3			C2-Image48	2	0			C2-Image35	8	7			C2-Image39	4	0			C2-Image43	10	1			C3-2	10	2			C3-2	21	20
	C2-Image50	10	2			C2-Image45	23	2			C2-Image60	7	1			C2-Image56	3	3			C2-Image48	3	1			C2-Image35	9	11			C2-Image39	5	0			C2-Image43	11	0			C3-2	11	0			C3-3	1	2
	C2-Image50	11	2			C2-Image45	24	2			C2-Image60	8	0			C2-Image56	4	5			C2-Image48	4	0			C2-Image35	10	1			C2-Image39	6	0			C2-Image43	12	39			C3-2	12	0			C3-3	2	5
	C2-Image50	12	0			C2-Image45	25	2			C2-Image60	9	0			C2-Image56	5	16			C2-Image48	5	3			C2-Image35	11	2			C2-Image39	7	1			C2-Image43	13	0			C3-2	13	0			C3-3	3	1
	C2-Image50	13	10			C2-Image46	1	1			C2-Image60	10	5			C2-Image56	6	3			C2-Image48	6	17			C2-Image35	12	23			C2-Image39	8	1			C2-Image43	14	1			C3-2	14	0			C3-3	4	1
	C2-Image50	14	6			C2-Image46	2	3			C2-Image60	11	3			C2-Image56	7	29			C2-Image48	7	0			C2-Image35	13	2			C2-Image39	9	19			C2-Image43	15	2			C3-2	15	0			C3-3	5	10
	C2-Image50	15	8			C2-Image46	3	2			C2-Image60	12	6			C2-Image56	8	1			C2-Image48	8	0			C2-Image35	14	7			C2-Image39	10	1			C2-Image43	16	4			C3-2	16	0			C3-3	6	0
	C2-Image50	16	1			C2-Image46	4	3			C2-Image60	13	6			C2-Image56	9	1			C2-Image48	9	22			C2-Image35	15	19			C2-Image39	11	0			C2-Image43	17	2			C3-2	17	2			C3-3	7	3
	C2-Image50	17	1			C2-Image46	5	31			C2-Image60	14	9			C2-Image56	10	18			C2-Image48	10	0			C2-Image35	16	0			C2-Image39	12	1			C2-Image43	18	0			C3-2	18	0			C3-3	8	1
	C2-Image50	18	4			C2-Image46	6	32			C2-Image60	15	3			C2-Image56	11	17			C2-Image48	11	0			C2-Image35	17	1			C2-Image39	13	4			C2-Image43	19	28			C3-2	19	4			C3-3	9	0
	C2-Image50	19	3			C2-Image46	7	35			C2-Image60	16	6			C2-Image56	12	1			C2-Image48	12	1			C2-Image35	18	2			C2-Image39	14	1			C2-Image43	20	2			C3-2	20	0			C3-3	10	2
	C2-Image51	1	6			C2-Image46	8	13			C2-Image60	17	3			C2-Image56	13	3			C2-Image48	13	10			C2-Image35	19	45			C2-Image39	15	0			C2-Image43	21	0			C3-2	21	0			C3-3	11	2
	C2-Image51	2	5			C2-Image46	9	0			C2-Image60	18	0			C2-Image56	14	1			C2-Image48	14	0			C2-Image35	20	3			C2-Image39	16	3			C2-Image43	22	0			C3-2	22	0			C3-3	12	0
	C2-Image51	3	0			C2-Image46	10	0			C2-Image60	19	1			C2-Image57	1	0			C2-Image48	15	0			C2-Image35	21	0			C2-Image39	17	0			C2-Image43	23	2			C3-2	23	1			C3-3	13	1
	C2-Image51	4	10			C2-Image46	11	2			C2-Image60	20	15			C2-Image57	2	37			C2-Image48	16	0			C2-Image35	22	30			C2-Image39	18	1			C2-Image44	1	2			C3-2	24	0			C3-3	14	2
	C2-Image51	5	17			C2-Image46	12	27			C2-Image60	21	31			C2-Image57	3	2			C2-Image48	17	0			C2-Image35	23	1			C2-Image39	19	1			C2-Image44	2	1			C3-2	25	2			C3-3	15	2
	C2-Image51	6	2			C2-Image46	13	8			C2-Image60	22	0			C2-Image57	4	11			C2-Image48	18	5			C2-Image35	24	1			C2-Image39	20	0			C2-Image44	3	27			C3-2	26	3			C3-3	16	0
	C2-Image51	7	2			C2-Image46	14	1			C2-Image60	23	1			C2-Image57	5	2			C2-Image49	1	1			C2-Image36	1	0			C2-Image39	21	0			C2-Image44	4	13			C3-2	27	2			C3-3	17	2
	C2-Image51	8	1			C2-Image46	15	0			C2-Image60	24	0			C2-Image57	6	1			C2-Image49	2	0			C2-Image36	2	1			C2-Image39	22	2			C2-Image44	5	1			C3-2	28	3			C3-3	18	0
	C2-Image51	9	2			C2-Image46	16	11			C2-Image60	25	0			C2-Image57	7	0			C2-Image49	3	9			C2-Image36	3	2			C2-Image39	23	0			C2-Image44	6	1			C3-2	29	0			C3-3	19	2
	C2-Image51	10	6			C2-Image46	17	2			C2-Image60	26	0			C2-Image57	8	0			C2-Image49	4	0			C2-Image36	4	0			C2-Image39	24	0			C2-Image44	7	25			C3-2	30	0			C3-3	20	0
	C2-Image51	11	3			C2-Image46	18	3			C2-Image61	1	0			C2-Image57	9	29			C2-Image49	5	0			C2-Image36	5	1			C2-Image39	25	3			C2-Image44	8	1			C3-2	31	0			C3-3	21	0
	C2-Image51	12	23			C2-Image46	19	34			C2-Image61	2	1			C2-Image57	10	3			C2-Image49	6	1			C2-Image36	6	6			C2-Image40	1	0			C2-Image44	9	23			C3-3	1	0			C3-3	22	4
	C2-Image51	13	6			C2-Image46	20	17			C2-Image61	3	0			C2-Image57	11	26			C2-Image49	7	0			C2-Image36	7	1			C2-Image40	2	0			C2-Image44	10	0			C3-3	2	4			C3-3	23	3
	C2-Image51	14	47			C2-Image46	21	1			C2-Image61	4	0			C2-Image57	12	7			C2-Image49	8	16			C2-Image36	8	39			C2-Image40	3	0			C2-Image44	11	30			C3-3	3	8			C3-3	24	1
	C2-Image51	15	4			C2-Image46	22	3			C2-Image61	5	0			C2-Image57	13	2			C2-Image49	9	2			C2-Image36	9	0			C2-Image40	4	27			C2-Image44	12	2			C3-3	4	1			C3-3	25	0
	C2-Image51	16	3			C2-Image46	23	1			C2-Image61	6	0			C2-Image57	14	0			C2-Image49	10	5			C2-Image36	10	0			C2-Image40	5	0			C2-Image44	13	0			C3-3	5	1			C3-4	1	15
	C2-Image51	17	12			C2-Image46	24	25			C2-Image61	7	24			C2-Image57	15	1			C2-Image49	11	0			C2-Image36	11	1			C2-Image40	6	14			C2-Image44	14	0			C3-3	6	9			C3-4	2	4
	C2-Image51	18	4			C2-Image46	25	19			C2-Image61	8	6			C2-Image57	16	17			C2-Image49	12	22			C2-Image36	12	1			C2-Image40	7	2			C2-Image44	15	2			C3-3	7	0			C3-4	3	0
	C2-Image51	19	1			C2-Image47	1	26			C2-Image61	9	4			C2-Image57	17	2			C2-Image49	13	0			C2-Image36	13	2			C2-Image40	8	2			C2-Image44	16	16			C3-3	8	0			C3-4	4	0
	C2-Image51	20	30			C2-Image47	2	1			C2-Image61	10	14			C2-Image57	18	1			C2-Image49	14	0			C2-Image36	14	2			C2-Image40	9	1			C2-Image44	17	0			C3-3	9	0			C3-4	5	1
	C2-Image51	21	1			C2-Image47	3	34			C2-Image61	11	0			C2-Image57	19	0			C2-Image49	15	0			C2-Image36	15	2			C2-Image40	10	0			C2-Image44	18	25			C3-3	10	1			C3-4	6	2
	C2-Image51	22	9			C2-Image47	4	1			C2-Image61	12	0			C2-Image57	20	0			C2-Image49	16	0			C2-Image36	16	2			C2-Image40	11	0			C2-Image44	19	25			C3-3	11	1			C3-4	7	0
	C2-Image51	23	0			C2-Image47	5	0			C2-Image61	13	2			C2-Image57	21	1			C2-Image49	17	17			C2-Image36	17	3			C2-Image40	12	3			C2-Image44	20	0			C3-3	12	0			C3-4	8	0
	C2-Image52	1	28			C2-Image47	6	0			C2-Image61	14	0			C2-Image57	22	8			C2-Image49	18	3			C2-Image36	18	36			C2-Image40	13	1			C2-Image44	21	20			C3-3	13	0			C3-4	9	26
	C2-Image52	2	12			C2-Image47	7	1			C2-Image61	15	2			C2-Image57	23	1			C2-Image49	19	1			C2-Image36	19	0			C2-Image40	14	2			C2-Image44	22	4			C3-3	14	0			C3-4	10	0
	C2-Image52	3	3			C2-Image47	8	11			C2-Image61	16	0			C2-Image57	24	2			C2-Image49	20	0			C2-Image36	20	9			C2-Image40	15	3			C2-Image45	1	1			C3-3	15	1			C3-4	11	9
	C2-Image52	4	0			C2-Image47	9	0			C2-Image61	17	1			C2-Image57	25	24			C2-Image49	21	1			C2-Image36	21	2			C2-Image40	16	6			C2-Image45	2	1			C3-3	16	2			C3-4	12	34
	C2-Image52	5	0			C2-Image47	10	6			C2-Image61	18	0			C2-Image57	26	1			C2-Image49	22	1			C2-Image36	22	1			C2-Image40	17	2			C2-Image45	3	0			C3-3	17	2			C3-4	13	15
	C2-Image52	6	0			C2-Image47	11	2			C2-Image61	19	2			C2-Image57	27	0			C2-Image49	23	0			C2-Image36	23	1			C2-Image40	18	2			C2-Image45	4	2			C3-3	18	1			C3-4	14	10
	C2-Image52	7	5			C2-Image47	12	9			C2-Image61	20	4			C2-Image57	28	1			C2-Image49	24	2			C2-Image36	24	32			C2-Image40	19	0			C2-Image45	5	1			C3-3	19	0			C3-4	15	33
	C2-Image52	8	4			C2-Image47	13	3			C2-Image61	21	1			C2-Image57	29	16			C2-Image49	25	34			C2-Image36	25	2			C2-Image40	20	2			C2-Image45	6	3			C3-3	20	24			C3-4	16	30
	C2-Image52	9	4			C2-Image47	14	14			C2-Image61	22	2			C2-Image57	30	9								C2-Image36	26	34			C2-Image40	21	0			C2-Image45	7	0			C3-4	1	0			C3-4	17	7
	C2-Image52	10	48			C2-Image47	15	0			C2-Image61	23	0			C2-Image57	31	1			Average		2.87013			C2-Image36	27	0			C2-Image40	22	3			C2-Image45	8	0			C3-4	2	0			C3-4	18	5
	C2-Image52	11	1			C2-Image47	16	0			C2-Image61	24	9			C2-Image58	1	15								C2-Image36	28	31			C2-Image40	23	0			C2-Image45	9	12			C3-4	3	18			C3-4	19	7
	C2-Image52	12	2			C2-Image47	17	0			C2-Image61	25	0			C2-Image58	2	0								C2-Image36	29	4			C2-Image40	24	2			C2-Image45	10	0			C3-4	4	11			C3-4	20	5
	C2-Image52	13	2			C2-Image47	18	0			C2-Image62	1	31			C2-Image58	3	2								C2-Image37	1	0			C2-Image40	25	0			C2-Image45	11	1			C3-4	5	17			C3-4	21	8
	C2-Image52	14	2			C2-Image47	19	9			C2-Image62	2	0			C2-Image58	4	2								C2-Image37	2	0			C2-Image41	1	1			C2-Image45	12	15			C3-4	6	0			C3-4	22	9
	C2-Image52	15	1			C2-Image47	20	30			C2-Image62	3	12			C2-Image58	5	1								C2-Image37	3	2			C2-Image41	2	28			C2-Image45	13	22			C3-4	7	1			C3-4	23	12
	C2-Image52	16	0			C2-Image47	21	13			C2-Image62	4	0			C2-Image58	6	0								C2-Image37	4	2			C2-Image41	3	0			C2-Image45	14	9			C3-4	8	1			C3-4	24	9
	C2-Image52	17	1			C2-Image47	22	24			C2-Image62	5	8			C2-Image58	7	48								C2-Image37	5	1			C2-Image41	4	0			C2-Image45	15	24			C3-4	9	1			C3-4	25	43
	C2-Image52	18	2			C2-Image47	23	22			C2-Image62	6	1			C2-Image58	8	0								C2-Image37	6	0			C2-Image41	5	3			C2-Image45	16	24			C3-4	10	2			C3-4	26	4
	C2-Image52	19	1			C2-Image47	24	24			C2-Image62	7	1			C2-Image58	9	2								C2-Image37	7	2			C2-Image41	6	0			C2-Image45	17	0			C3-4	11	16			C3-4	27	5
	C2-Image52	20	0			C2-Image48	1	44			C2-Image62	8	1			C2-Image58	10	1								C2-Image37	8	4			C2-Image41	7	1			C2-Image45	18	11			C3-4	12	0			C3-4	28	26
	C2-Image52	21	3			C2-Image48	2	35			C2-Image62	9	1			C2-Image58	11	4								C2-Image37	9	0			C2-Image41	8	3			C2-Image45	19	0			C3-4	13	0			C3-4	29	35
	C2-Image52	22	11			C2-Image48	3	16			C2-Image62	10	7			C2-Image58	12	21								C2-Image37	10	2			C2-Image41	9	1			C2-Image45	20	2			C3-4	14	1			C3-4	30	2
	C2-Image52	23	5			C2-Image48	4	31			C2-Image62	11	15			C2-Image58	13	2								C2-Image37	11	3			C2-Image41	10	0								C3-4	15	1			C3-4	31	1
	C2-Image52	24	4			C2-Image48	5	33			C2-Image62	12	3			C2-Image58	14	0								C2-Image37	12	2			C2-Image41	11	3			Average		5.9011			C3-4	16	20			C3-4	32	20
	C2-Image53	1	26			C2-Image48	6	0			C2-Image62	13	0			C2-Image58	15	35								C2-Image37	13	3			C2-Image41	12	1													C3-4	33	9
	C2-Image53	2	0			C2-Image48	7	0			C2-Image62	14	0			C2-Image58	16	0								C2-Image37	14	28			C2-Image41	13	1								Average		2.83871			C3-4	34	9
	C2-Image53	3	8			C2-Image48	8	1			C2-Image62	15	0			C2-Image58	17	0								C2-Image37	15	3			C2-Image41	14	1													C3-5	1	17
	C2-Image53	4	1			C2-Image48	9	22			C2-Image62	16	4			C2-Image58	18	42								C2-Image37	16	0			C2-Image41	15	1													C3-5	2	3
	C2-Image53	5	2			C2-Image48	10	6			C2-Image62	17	2			C2-Image58	19	0								C2-Image37	17	3			C2-Image41	16	0													C3-5	3	1
	C2-Image53	6	1			C2-Image48	11	2			C2-Image62	18	1			C2-Image58	20	0								C2-Image37	18	9			C2-Image41	17	0													C3-5	4	0
	C2-Image53	7	0			C2-Image48	12	0			C2-Image62	19	16			C2-Image58	21	21								C2-Image37	19	4			C2-Image41	18	1													C3-5	5	2
	C2-Image53	8	14			C2-Image48	13	0			C2-Image62	20	0			C2-Image58	22	1								C2-Image37	20	1			C2-Image41	19	13													C3-5	6	30
	C2-Image53	9	0			C2-Image48	14	0			C2-Image62	21	2			C2-Image58	23	0								C2-Image37	21	1			C2-Image41	20	4													C3-5	7	45
	C2-Image53	10	1			C2-Image48	15	4			C2-Image62	22	16			C2-Image58	24	18								C2-Image37	22	8																		C3-5	8	19
	C2-Image53	11	2			C2-Image48	16	10			C2-Image62	23	2			C2-Image58	25	1								C2-Image37	23	1			Average		2.59804													C3-5	9	5
	C2-Image53	12	20			C2-Image48	17	0			C2-Image62	24	6													C2-Image37	24	1																		C3-5	10	49
	C2-Image53	13	0			C2-Image48	18	21			C2-Image63	1	2			Average		7.48077								C2-Image37	25	1																		C3-5	11	14
	C2-Image53	14	10								C2-Image63	2	1																																	C3-5	12	8
	C2-Image53	15	3			Average		11.4245			C2-Image63	3	2													Average		8.72642																		C3-5	13	26
	C2-Image53	16	1								C2-Image63	4	2																																	C3-5	14	3
	C2-Image53	17	5								C2-Image63	5	24																																	C3-5	15	34
	C2-Image53	18	2								C2-Image63	6	2																																	C3-5	16	6
	C2-Image53	19	0								C2-Image63	7	2																																	C3-5	17	8
	C2-Image53	20	2								C2-Image63	8	6																																	C3-5	18	5
	C2-Image53	21	2								C2-Image63	9	1																																	C3-5	19	23
	C2-Image53	22	3								C2-Image63	10	0																																	C3-5	20	12
	C2-Image53	23	10								C2-Image63	11	0																																	C3-5	21	4
											C2-Image63	12	3																																	C3-5	22	5
	Average		5.75862								C2-Image63	13	0																																	C3-5	23	9
											C2-Image63	14	0																																	C3-5	24	4
											C2-Image63	15	0																																	C3-6	1	24
											C2-Image63	16	0																																	C3-6	2	0
											C2-Image63	17	1																																	C3-6	3	2
											C2-Image63	18	0																																	C3-6	4	26
											C2-Image63	19	0																																	C3-6	5	26
											C2-Image63	20	4																																	C3-6	6	9
											C2-Image63	21	24																																	C3-6	7	12
											C2-Image63	22	1																																	C3-6	8	37
											C2-Image63	23	1																																	C3-6	9	5
											C2-Image63	24	0																																	C3-6	10	2
											C2-Image63	25	0																																	C3-6	11	8
											C2-Image63	26	1																																	C3-6	12	20
											C2-Image63	27	0																																	C3-6	13	1
											C2-Image63	28	3																																	C3-6	14	29
											C2-Image63	29	1																																	C3-6	15	32
											C2-Image63	30	28																																	C3-6	16	2
											C2-Image63	31	1																																	C3-6	17	22
											C2-Image63	32	0																																	C3-6	18	26
											C2-Image63	33	0																																	C3-6	19	37
											C2-Image63	34	1																																	C3-6	20	49
																																														C3-6	21	39
											Average		3.66187
																																														Average		9.79286
																																														Average		#DIV/0!
[truncated: 8 more columns]

## Sheet: Fig. 3F
	SUM149, -MMS				BR#09, -MMS				BR#17, -MMS				SUM149. +MMS				BR#09. +MMS				BR#17. +MMS				SUM149. +MMS, 3h				BR#09. +MMS, 3h				BR#17. +MMS, 3h
	Repeat 1	Repeat 2	Repeat 3		Repeat 1	Repeat 2	Repeat 3		Repeat 1	Repeat 2	Repeat 3		Repeat 1	Repeat 2	Repeat 3		Repeat 1	Repeat 2	Repeat 3		Repeat 1	Repeat 2	Repeat 3		Repeat 1	Repeat 2	Repeat 3		Repeat 1	Repeat 2	Repeat 3		Repeat 1	Repeat 2	Repeat 3
	0.061001	0.017362	0.00317		1.47878	3.15882	0.589122		0	2.67724	1.33801		0.498778	3.90959	0.018825		2.24216	2.72811	8.01252		9.44283	4.73093	5.95183		6.83852	1.36939	0.279994		2.04206	0.94308	0.097813		2.94862	0.087302	0.486735
	3.83142	0.066314	0.001377		0.497755	0.178867	3.75141		2.59374	1.1656	3.14221		0.254466	2.9183	6.23608		1.68119	0.282145	4.6869		0.299741	5.11402	12.0784		0.517251	0.53979	2.37976		0.021416	1.49234	0.009207		4.49207	0.027896	1.94727
	1.26191	0.048761	0.00116		1.37351	0.108502	1.97729		1.68556	3.50045	2.22312		0.015075	3.9993	6.71645		5.06076	1.89245	3.05706		4.87656	4.40573	1.52133		4.18228	0.639223	1.69052		0.56583	0.030144	0.130919		0.823307	0.811712	0.002033
	0	0.001718	0.285349		3.50894	0.128993	4.32497		0.624887	3.76037	5.39023		8.38977	1.56589	6.61493		0.156418	3.21437	0.776745		6.36758	5.88208	7.82187		8.36658	5.45538	4.43664		1.94101	0.026128	0.794638		1.74138	2.22416	1.16113
	0.033488	0.241734	0.059633		0.360697	2.58315	1.1756		1.00808	0.308656	0.28851		3.21286	5.22563	7.15728		3.75107	2.82089	5.22468		1.79554	3.08364	0.401265		0.258342	0.866369	0.659591		0.451962	0.06067	0.317067		0.705074	0.398674	3.24383
	0.012529	0.001557	0.741696		4.48628	0.639792	1.23515		0.473399	2.97188	1.06325		3.16985	8.86182	7.85032		2.41852	5.08787	1.73952		8.28841	3.89188	4.12844		0.240813	9.27482	2.10365		0.284476	0	0.645624		0.196333	0.115649	1.71327
	0	3.3804	2.57925		2.2685	0.26083	4.35861		0.946708	0.667179	0.021996		6.87701	1.85725	1.31377		0.763768	5.35702	5.77552		3.42695	0.372737	1.42877		2.84513	8.30968	3.03976		1.44118	0	0.324374		0	0.189176	0.210254
	0	1.31734	0.207375		3.1862	3.22272	1.69634		0.319135	6.92937	0.086972		2.82073	0.980294	9.33599		2.37852	8.18688	3.30129		6.51943	0.49261	5.82982		0.868718	2.49031	0.658292		2.06865	0.471754	0.636328		0.040029	4.97559	1.60875
	0	0.119935	0.727551		5.00939	5.65745	0.44991		1.52501	0.495756	6.83073		6.75134	3.56231	8.81018		4.78689	5.13186	4.76767		13.0921	4.25068	2.24838		1.98123	2.71953	8.02386		0.536082	0	0.416367		1.54957	1.53804	0.002592
	2.55458	1.63905	0.157871		1.50341	6.67187	2.67961		0.322404	3.18591	4.71544		10.8326	2.04915	14.0664		3.95726	11.9322	3.24549		4.92155	2.9988	7.57496		0.091148	3.08865	2.86669		2.21759	0.087293	0.356175		0.008854	0.854689	0.284551
	1.30678	3.69655	0.053492		2.93471	2.90454	0.113457		0.074489	1.51493	1.69029		8.54326	9.26	1.42791		1.73733	8.47327	7.38691		3.06701	2.37658	1.47077		6.65559	2.72387	5.30739		2.15521	0.207378	1.82243		2.77634	0	1.49368
	0.006647	0.40338	0.348894		2.26388	1.26957	0.027422		2.50164	4.72836	0.033886		1.49289	11.2997	7.77201		5.27275	7.28937	1.4117		2.7915	0.760408	2.67106		11.4937	8.37752	1.0151		0.211127	0.121221	2.13677		0.065173	0.194236	0.660975
	1.30174	1.49686	1.2539		0.603937	0.039061	0.736858		0.711839	1.98436	0.027655		14.3138	3.08113	2.70404		3.4342	2.68299	3.63307		11.6139	0.151526	9.87929		0.086161	6.23199	8.62999		2.09506	0.017483	1.17462		0.285814	0.260989	4.34601
	0.029734	4.50732	0.010464		0	4.39743	0.103361		1.61027	0.779422	0.022609			6.51786	0.715908		4.50973	3.9406	9.31872		0.000213	1.44141	3.35473		1.42797	11.3534	1.08968		0.428077	0.774653	2.93527		0.324041	0.000395	0.018094
	0.042832	5.78206	0.937474		3.03961	1.64508	0.126991		0.257169	0.445747	0.912586			0.190877	9.06566		7.87413	1.53511	0.605184		7.86735	0.249585	7.56062		5.84816	1.31212	4.0429		0	0.893268	0.618158		0.531079	4.68391	0.000418
	3.94818	1.28696	1.67267		2.96525	0.122315	0.792584		0.96824	4.76778	2.00154			3.38043	7.06745		8.88372	7.31983	3.48315		16.6443	1.29627	1.51559		8.14263	1.59074	8.58647		0.142104	3.7921	4.2e-05		0.025662	2.55755	0.547589
	0.061522	5.92284	0.97827		4.2057	3.89727	0.067294		0.02863	3.41671	2.51811			6.5011			4.95281	11.4768	10.2113		10.3349	5.08119	1.08666		10.0439	5.61388	2.07094		0.008645	1.08213	1.32467		0.33796	0.254866	0.632593
	0.057133	2.84931	0.005702		1.32769	1.08046	4.07859		4.68534	1.83331	2.58454			4.56573			6.79664	1.81703	9.16955		8.46319	2.89379	5.24789		1.94162	0.810951	10.1582		3.9e-05	6.61535	2.55975		1.16427	2.76829	0.066614
	0.090434		0.00318		0.984399	2.20572	2.82475		7.54755	0.040321	0.829607			12.839			6.30968	5.43548	0.757805		7.57972	7.6e-05	4.17698		0.381212	0.013575	0.895428		2.26424	4.98989	2.29625		0	2.12955	3.8175
			10.3521		1.1705	0.030717	6.51879		0.174663	1.06174	1.5701						1.18133	3.52826	0.038741		4.67383	4.45098	4.47229		1.18204	3.37658	1.37805		0.567602	2.0597	0.205738		5.81556	1.87511	0.139513
			2.04174		1.06348	3.58348	1.54208		0.129176	1.36764	0.006469	Average	5.1671	4.87186	6.05458		6.28722	5.05401	4.00982		5.08619	2.84372	5.44866		12.0098	7.86959	9.02577		2.00177	1.09207	2.50343		0.552347	0.839514	0.966605
			4.89087		2.62454	2.20639	3.8594		3.6147	0.635215	0						4.07138	0.002822	6.13219		3.65864	5.1376	3.28478		7.56445	0.238163			3.98335	0.015584	0.04693		2.06363	0.178038	0.013168
			0.01383		0.907687	0.225898	1.80779		0.025936	1.08838	3.46993						3.74815	0.026846	1.82715		5.22992	3.83893	11.5089			5.95785			0.837108	2.65213	2.86922		0.790831	2.27509	0.001476
					1.81161	0.197291	4.25456		1.57812	5.17713	2.70495						6.65225	1.1741	5.23065		4.39801	5.59378	0.280918						1.94597	0.952776	5.09373		7.02577	0.708278	2.7597
Average	0.768417	1.82108	1.18813		4.57456	3.91095	1.20061		0.081177	0.905355	4.12893						7.01966	10.2907	5.54015		5.87496	7.61106	2.42914	Average	4.22578	3.92276	3.73041		0.48059	5.83662	11.2144		3.19088	3.46054	0.625594
					3.11325	0.153566	1.04114		1.71599	2.45407	5.20118						6.37606	6.94728	13.0582		6.45586		3.47556						5.32435	5.21335	7.65506		5.54173	0.34393	0.011903
					2.21557	0.033461	1.61047		2.00527	0.888573	3.17923						2.03709	6.00615	6.69154		2.30675		2.31529						2.32913	0.550443	0.533638		2.08436	6.38171	3.07898
					2.77876	7.71273	0.341616		0.464073	0.856011	2.7653						0.198641	3.61429	4.70871		1.55155		2.92154						2.16268	1.92229	2.20408		2.68526	1.20045	0.372744
					2.63353	0.215773	0.668521		5.39485	1.16192	2.24						2.64471	9.64194	3.25412		9.02118		8.87883						5.55618	5.35501	8.29536		2.57351	4.33428	1.78455
					2.44536	0.021959	0.894824		0.311699	0.103644	6.86828						3.1763	2.20945	10.2823		3.24707		4.41286						2.11069	3.20086	0.924778		2.75002	3.14096	3.12659
					3.28111	0.441998	2.63827		0.875768	1.85015	0.198596						4.09061		11.5598				1.22611						1.98741	1.26263	0.079656		0.50656	0.52879	2.24512
					2.4686	0.138192			1.72444	3.16685	6.42445						1.1661		1.28893				2.12853						5.69893		4.53625		0.085046	1.82871	5.86034
					5.2426	0.570728			0.193626	1.2002							2.08239		0.057312				5.03767						5.48756		2.33959		0.001346	2.3215	0.075243
					0.131245	0.036301			0.324694										0.018896				0.761057						3.08066		9.66671		3.49529	1.03754	0.000792
					0.37964	3.1646			4.56318										2.42347										2.17984		4.5518		1.93136	1.72918	0.064333
					6.15628	1.95632			1.1447										10.3891	Average	5.96322	3.158	4.25091						3.48052		0.626889		0.450715	0.421065	3.7106
					3.04183	6.21382			3.24699										3.40615										2.52065		0.050505		2.09219	4.95086	1.99163
					3.93277	5.22238			3.68551										3.86207												4.71377		1.32546	2.5187	6.4e-05
					0.363534	3.73421																									2.73304		0.057382	1.48604	0.723761
					4.33874			Average	1.55628	2.03304	2.32746					Average	3.86968	4.83667	4.74589												0.946145		3.7424	0.95831
					3.70767																										0.801875		2.06853	4.8e-05
					5.01966																										1.94932		1.14958	0.519802
					5.48577																												0.900807	0.000156
					0.438089																							Average	1.90837	1.66833	2.21758		0.022086	0.054268
					0																												0.023678	0.003227
																																	0.00942
				Average	2.47389	2.04983	1.85443																										0.017121
																																Average	1.50997	1.49264	1.27684

## Sheet: Fig. 3G
	Control				Tala				PD				Tala+PD
	Repeat 1	Repeat 2	Repeat 3		Repeat 1	Repeat 2	Repeat 3		Repeat 1	Repeat 2	Repeat 3		Repeat 1	Repeat 2	Repeat 3
	2.3416	3.04494	1.08434		61.2502	131.771	98.4586		103.66	66.5445	86.0439		119.287	148.072	135.973
	0.484635	3.13947	0.0129055		145.43	96.3535	104.492		108.929	128.139	107.184		133.725	132.371	122.295
	0.247698	3.99824	2.42532		151.788	40.3679	111.168		110.882	111.156	107.632		113.642	122.85	113.732
	1.19775	0.339524	4.95126		43.3163	141.206	174.46		138.284	127.307	109.715		108.524	164.242	121.652
	0.855195	0	0.22797		126.727	97.248	157.64		103.52	86.7455	103.041		142.078	175.152	101.967
	0.819651	0.938704	0.642043		69.9336	104.73	130.538		135.708	112.543	57.3835		108.344	150.832	114.596
	0.155965	1.86785	0.831889		109.273	108.139	84.153		119.536	124.317	103.46		109.12	150.597	130.607
	3.59425	0.387322	0.125045		127.562	95.9505	25.325		136.784	91.3587	94.7692		166.627	129.972	154.608
	1.2749	2.70965	1.32846		67.9426	120.933	94.8724		117.556	28.7783	93.6144		176.758	123.27	156.582
	4.50614	0.60188	1.36774		131.835	52.7452	115.483		79.0881	119.232	108.945		102.701	110.563	115.225
	0.845222	0.0648223	1.3927		125.747	92.2589	157.435		88.6755	16.7323	110.582		121.353	107.516	142.216
	1.10591	3.35626	2.79078		41.1011	107.926	106.086		92.166	100.189	71.2975		129.273	118.132	166.958
	0.176186	4.82602	4.11542		98.6684	84.4561	70.5672		116.026	119.785	82.5359		150.149	118.591	125.531
	0.0978233	0.852365	2.62053		100.367	130.779	105.668		68.949	105.133	174.303		102.587	94.1858	111.046
	1.88934	0.873837	2.59249		64.2011	84.1315	128.634		105.361	94.3558	103.872		143.222	143.051	153.723
	0.129276	0.468676	5.52669		92.4677	99.8555	43.3631		117.505	92.232	124.261		143.32	175.992	127.636
	0.088221	0.129483	1.86357		98.6622	116.489	37.2056		87.3121	111.348	82.3349		103.871	152.005	120.363
	0.947041	0.342026	0.947195		163.769	117.152	152.247		126.158	51.5244	61.9004		150.95	128.579	129.061
	1.97673	0.808478	4.97947		70.637	123.934	60.7155		137.525	110.555	137.247		85.4637	138.385	147.363
	0.810098	0.649046	5.41542		47.6254	43.3257	66.1271		82.5227	82.1927	105.533		68.7752	104.308	155.71
	2.25531	2.67699	4.45019		68.7054	140.082	179.584		62.1434	50.0741	68.0882		84.4153	149.5	134.093
	3.33566	3.95615	2.91721		161.369	66.1378	73.8235		134.685	84.1791	87.487		78.8272	149.058	164.519
	0.093205	3.29125	1.27935		115.033	69.0971	62.1039		53.8144	69.9101	92.2931		45.6834	141.236	176.958
	3.32221	0.669115	2.35634		120.622	6.07417	88.8047		88.2988	123.129	35.8343		103.628	150.528	76.9991
	1.82748	0.965358	1.71025		64.3234	35.3324	60.2649		83.6033	67.316	90.8475		121.07	162.717	216.162
	0.00708487	2.88494	1.69526		17.1679	65.7723	63.6627		76.217	92.9416	110.239		149.856	141.87	131.097
	2.69055	1.81379	2.50573		78.3353	76.2861	76.701		84.895	50.9174	55.9571		178.19	182.238	107.378
	1.19523	3.63307	1.64087		118.357	87.921	82.6417		88.1115	43.184	84.6472		68.1883	158.281	135.742
	0.574083	3.51001	4.80525		74.319	108.215	61.4017		33.2435	47.2037	101.865		170.718	304.847	195.423
	0.170311	3.88313	4.14852		98.4414	48.9043	104.937		75.9876	82.0218	97.7474		258.241	119.972	222.642
	4.21903	0.516124	1.78855		109.506	61.6741	73.2423		129	22.7592	119.911		291.276	68.2457	152.152
	0.00104575	2.55214	1.09835			40.8429	54.9686		102.365	86.1906	82.7745		149.787	127.245	197.735
		1.05025	0.819425			95.1642	82.2698		130.773	75.1973	78.6429		110.609	113.678	146.537
		0.221363	0.359874			59.5229	38.5026		99.1044	0	60.8934		136.435	140.785	115.491
		0.382894	0.549264			95.439	62.095		35.7474	75.8883	57.3954		204.507	219.047	250.463
		0.214586				108.546	57.937		51.5379	61.5742	48.8788		149.414	225.485	286.038
						79.0647	68.2065		57.2867	59.6723	78.58		181.919	90.6243	206.735
									96.5841	84.9216	87.5737		175.444	178.641	205.968
									19.0484	87.6182	40.8607		205.745	259.318	138.712
Average	1.35109	1.71166	2.21045	Average	95.6284	87.4008	89.6158		144.899	22.9162	26.7813		245.49	124.23	116.858
									99.0199	41.426	66.4823		177.51		75.4228
									48.7023	192.566	70.0413				65.4866
									53.2714	76.5668	15.0881				100.106
									31.9935	20.1467	46.535				201.601
									107.284	41.0949	88.5624				22.0189
										89.7893	115.163				181.363
										131.535	48.3591				288.779
										79.302					210.561
										17.6306					134.171
										49.5804					166.147
										57.4961					202.391
										96.2684					200.949
								Average	92.5281	78.0997	84.7486
												Average	140.652	147.405	151.414

[truncated: 31 more sheets: Fig. 4A, Fig. 4B and 4C, Fig. 4D, Fig. 4E, Fig 5B, Fig. 5D and 5E, Fig. 6A, Fig. 6C, Fig. 7A and 7C, Fig. 7B, Fig. 7D, Fig. 7E, Fig. 8B, Fig. 8D, Fig. 8E, Fig. 8F, Sup Fig. 1B, Sup Fig. 1E, Sup Fig. $A, Sup Fig. 4B …]
